# Supplementary material for: A Finger-Actuated Sample-Dosing Capillary-Driven Microfluidic Device for Loop-Mediated Isothermal Amplification
Source: Biosensors (Basel). 2024 Aug 23;14(9):410. doi: 10.3390/bios14090410 (PMC11430145; doi:10.3390/bios14090410)
Supplement: Supplementary file 1 [file biosensors-14-00410-s001.zip]

Archive with 1 entries (1 files):
- biosensors-3104347-supplementary.pptx
